# Supplementary material for: An Advanced Model to Precisely Estimate the Cell-Free Fetal DNA Concentration in Maternal Plasma
Source: PLoS One. 2016 Sep 23;11(9):e0161928. doi: 10.1371/journal.pone.0161928 (PMC5035032; doi:10.1371/journal.pone.0161928)
Supplement: S1 Table — The correction equation derived from the data with the computer simulation of the different depth, used to correct the detected fetal concentration. (XLSX) [file pone.0161928.s003.xlsx]

## Sheet: Table S1
Table S1. Equation of fitting correction at different depth.
Depth	Equation
50X	y = 10.981x3 - 8.401x2 + 3.1292x - 0.1883
60X	y = 14.449x3 - 9.757x2 + 3.2212x - 0.1759
70X	y = 18.57x3 - 11.595x2 + 3.4261x - 0.1745
80X	y = 18.693x3 - 11.293x2 + 3.279x - 0.1566
90X	y = 20.076x3 - 11.749x2 + 3.2816x - 0.1494
100X	y = 19.126x3 - 11.025x2 + 3.098x - 0.1337
110X	y = 19.81x3 - 11.159x2 + 3.0725x - 0.1279
120X	y = 20.61x3 - 11.38x2 + 3.0554x - 0.1226
130X	y = 19.808x3 - 10.82x2 + 2.9285x - 0.1128
140X	y = 20.752x3 - 10.892x2 + 2.8731x - 0.1061
150X	y = 16.71x3 - 9.1447x2 + 2.623x - 0.0937
160X	y = 16.878x3 - 9.1543x2 + 2.6011x - 0.0904
170X	y = 15.433x3 - 8.3874x2 + 2.4715x - 0.0831
180X	y = 17x3 - 8.9749x2 + 2.5224x - 0.0828
190X	y = 14.627x3 - 7.8187x2 + 2.3464x - 0.0743
200X	y = 13.3x3 - 7.2048x2 + 2.2491x - 0.0688
